# Supplementary material for: Cord Blood Manganese Concentrations in Relation to Birth Outcomes and Childhood Physical Growth: A Prospective Birth Cohort Study
Source: Nutrients. 2021 Nov 28;13(12):4304. doi: 10.3390/nu13124304 (PMC8705521; doi:10.3390/nu13124304)
Supplement: Supplementary file 1 [file nutrients-13-04304-s001.zip]

Archive with 11 entries (11 files):
- Fig S1.pdf
- Fig S2.pdf
- Fig S3.pdf
- Tab S1.pdf
- Tab S2.pdf
- Tab S3.pdf
- Tab S4.pdf
- Tab S5.pdf
- Tab S6.pdf
- Tab S7.pdf
- Tab S8.pdf
